# Supplementary material for: Comparison of Abbreviated MRI and Full Diagnostic Protocol MRI for Surgical Planning in Patients with Newly Diagnosed Breast Cancer
Source: Diagnostics (Basel). 2025 Oct 30;15(21):2749. doi: 10.3390/diagnostics15212749 (PMC12609794; doi:10.3390/diagnostics15212749)
Supplement: Supplementary file 1 [file diagnostics-15-02749-s001.zip]

Archive with 1 entries (1 files):
- diagnostics-3904991-supplementary.pdf
